# Supplementary material for: Chronic Inflammatory Status Observed in Patients with Type 2 Diabetes Induces Modulation of Cytochrome P450 Expression and Activity
Source: Int J Mol Sci. 2021 May 7;22(9):4967. doi: 10.3390/ijms22094967 (PMC8124164; doi:10.3390/ijms22094967)
Supplement: Supplementary file 1 [file ijms-22-04967-s001.zip]

Archive with 1 entries (1 files):
- ijms-1189008-supplementary.pdf
